# Supplementary material for: Characteristics of epigenetic aging across gestational and perinatal tissues
Source: Clin Epigenetics. 2021 Apr 29;13:97. doi: 10.1186/s13148-021-01080-y (PMC8082803; doi:10.1186/s13148-021-01080-y)
Supplement: Supplementary file 1 — Additional file 1. Table S1: CpGs from the epigenetic clocks that were not included due to their missingness on the EPIC array. [file 13148_2021_1080_MOESM1_ESM.xlsx]

## Sheet: S1
Supplementary Table S1. CpGs from the epigenetic clocks that were not included due to their missing on the EPIC array.
clock	CpGs
Knight	cg02941816
	cg19564877
	cg20394284
	cg25306927
	cg25374854
	cg26656136
Bohlin	cg00602416
	cg01190109
	cg06753281
	cg06897661
	cg09447786
	cg13036381
	cg16187883
	cg22797644
Mayne	cg26353877
	cg25374854
	cg14414534
	cg13678049
	cg26391080
