# Supplementary material for: Characteristics of epigenetic aging across gestational and perinatal tissues
Source: Clin Epigenetics. 2021 Apr 29;13:97. doi: 10.1186/s13148-021-01080-y (PMC8082803; doi:10.1186/s13148-021-01080-y)
Supplement: Supplementary file 2 — Additional file 2. Table S2: Mean estimated cell-type proportions (%) and SD in every data set. [file 13148_2021_1080_MOESM2_ESM.xlsx]

## Sheet: Tabelle1
Supplementary Table S2. Mean estimated cell type proportions (%) and SD in every data set.
Cord blood
	ITU		PREDO (EPIC)		PREDO (450K)
cell type	M	SD	M	SD	M	SD
nucleated red blood cells	11.23	8.36	10.18	9.02	15.75	8.83
granulocytes	54.75	10.09	59.01	9.74	44.71	12.97
monocytes	7.57	3.04	6.60	2.38	8.49	3.10
natural killer cells	4.20	3.44	4.04	2.67	6.86	3.51
B cells	4.98	2.48	5.42	2.27	7.06	3.16
CD4(+) T cells	4.04	2.55	12.72	4.86	6.95	5.38
CD8(+) T cells	13.38	5.37	3.82	2.23	8.64	3.66
Placenta
	ITU CVS		ITU Placenta (fetal)		PREDO Placenta (decidual)
cell type	M	SD	M	SD	M	SD
nucleated red blood cells	0.28	0.61	4.64	4.65	3.69	1.01
trophoblasts	25.57	6.21	1.36	3.74	4.26	5.43
syncytiotrophoblasts	57.07	3.92	91.57	9.48	82.61	8.15
stromal cells	16.52	6.29	0.70	1.62	4.38	2.51
Hofbauer cells	0.45	0.91	0.67	2.22	0.00	0.00
endothelial cells	0.11	0.57	1.07	1.74	8.38	2.51
