# Supplementary material for: Characteristics of epigenetic aging across gestational and perinatal tissues
Source: Clin Epigenetics. 2021 Apr 29;13:97. doi: 10.1186/s13148-021-01080-y (PMC8082803; doi:10.1186/s13148-021-01080-y)
Supplement: Supplementary file 9 — Additional file 9. Table S3: Median (MED) coefficients, 95% confidence intervals (lcl = lower confidence limit; ucl = upper confidence limit) and % of non-zero of predictor variables across 1000 bootstrap samples for the final elastic net models. [file 13148_2021_1080_MOESM9_ESM.xlsx]

## Sheet: S3
Supplementary Table S3. Median (MED) coefficients, 95% confidence intervals (lcl = lower confidence limit; ucl = upper confidence limit) and % of non-zero of predictor variables across 1000 bootstrap samples for the final elastic net models.
	ITU												PREDO
	Cord blood				CVS				Placenta (fetal)				Placenta (decidual)
	nzero = 9				nzero = 8				nzero = 7				nzero = 6
predictor	MED	LCL	UCL	%	MED	LCL	UCL	%	MED	LCL	UCL	%	MED	LCL	UCL	%
maternal smoking. yes	0.084	0.010	0.165	97.4	0.063	0.000	0.190	80.9	0.000	-0.053	0.055	34.4	0.004	-0.176	0.143	38.6
maternal mental disorders. yes	0.046	0.000	0.130	83.4	0.063	-0.007	0.168	68.8	0.047	0.000	0.127	82.0	-0.159	-0.363	-0.016	96.1
maternal diabetes. yes	0.023	-0.053	0.109	61.0	0.021	-0.066	0.121	44.6	-0.005	-0.076	0.058	37.8	-0.015	-0.135	0.076	24.6
maternal hypertension. yes	0.019	-0.060	0.092	56.1	0.038	-0.003	0.132	57.4	0.011	-0.070	0.100	49.5	-0.038	-0.175	0.017	43.2
maternal BMI	0.004	-0.095	0.094	56.0	0.049	-0.007	0.183	66.4	-0.014	-0.092	0.047	44.2	-0.044	-0.198	0.033	40.8
maternal age	0.041	-0.011	0.133	74.5	0.054	0.000	0.169	75.0	-0.027	-0.100	0.019	57.2	-0.053	-0.174	0.000	46.7
parity. given birth before	-0.022	-0.112	0.031	55.3	0.013	-0.090	0.124	48.3	-0.049	-0.139	-0.000	78.0	-0.075	-0.229	-0.001	70.8
induced labor. yes	-0.038	-0.131	0.006	74.5	-0.044	-0.185	0.046	61.3	-0.000	-0.062	0.055	37.8	-0.072	-0.232	-0.001	66.9
delivery mode. aided	0.061	0.001	0.164	87.1	-0.000	-0.115	0.122	44.0	-0.032	-0.121	0.009	56.8	-0.042	-0.164	0.021	36.4
head circumference	-0.007	-0.112	0.069	46.6	-0.052	-0.190	0.004	60.8	-0.022	-0.137	0.073	45.6	0.054	-0.007	0.207	49.6
birth length	0.089	0.003	0.217	95.3	0.061	0.000	0.228	71.9	-0.000	-0.086	0.106	35.3	-0.013	-0.182	0.099	18.7
birth weight	0.001	-0.135	0.084	29.2	-0.180	-0.000	0.127	28.3	0.029	-0.010	0.122	43.0	-0.008	-0.108	0.102	14.9
child sex. female	-0.053	-0.162	-0.000	83.8	-0.025	-0.120	0.057	53.1	-0.100	-0.194	-0.020	98.6	0.050	-0.019	0.183	52.7
gestational age (birth) for CVS					-0.008	-0.171	0.112	39.3
